# Supplementary material for: Perinatal Risk Factors and Clinical Correlations in Molar–Incisor Hypomineralization: A Cross-Sectional Epidemiological Study
Source: Epidemiologia (Basel). 2025 Dec 26;7(1):4. doi: 10.3390/epidemiologia7010004 (PMC12821724; doi:10.3390/epidemiologia7010004)
Supplement: Supplementary file 1 [file epidemiologia-07-00004-s001.zip]

Archive with 10 entries (9 files):
- File S1. Statistics/
- File S1. Statistics/Binaris.xlsx
- File S1. Statistics/HypersenseLowbirthweight.spv
- File S1. Statistics/HypersensFebrileIllness.spv
- File S1. Statistics/HypersensMaternalmedication.spv
- File S1. Statistics/HypersensMulti.spv
- File S1. Statistics/HypersensPreterm.spv
- File S1. Statistics/HypersensPretermbirth.spv
- Supplementary Table S1.pdf
- Supplementary Table S2.pdf
