# Supplementary material for: Perinatal Risk Factors and Clinical Correlations in Molar–Incisor Hypomineralization: A Cross-Sectional Epidemiological Study
Source: Epidemiologia (Basel). 2025 Dec 26;7(1):4. doi: 10.3390/epidemiologia7010004 (PMC12821724; doi:10.3390/epidemiologia7010004)
Supplement: Supplementary file 1 [file epidemiologia-07-00004-s001.zip › File S1. Statistics/Binaris.xlsx]

## Sheet: Munka1
ID	Preterm birth	MaternalMedication	LowBirthWeight	FluorideExposure	Febrile illnes	MIH	Hypersensitivity
1	0	0	0	1	0	1	0
2	0	0	0	1	0	1	0
3	0	0	0	0	0	1	0
4	0	0	0	0	0	1	0
5	0	0	0	1	0	1	1
6	0	0	0	1	1	1	0
7	1	0	0	1	1	1	0
8	1	0	1	0	0	1	1
9	0	0	0	1	0	1	1
10	0	0	0	1	0	1	0
11	0	0	0	0	1	1	0
12	1	1	1	0	0	1	1
13	0	0	0	0	0	1	0
14	0	1	0	1	0	1	1
15	0	1	0	0	1	1	0
16	0	0	1	1	0	1	1
17	0	0	0	1	0	1	0
18	1	0	1	1	1	1	1
19	1	1	1	0	1	1	0
20	1	0	1	0	1	1	0
21	1	0	0	1	0	1	1
22	1	0	1	1	1	1	1
23	1	1	1	1	0	1	0
24	0	0	0	1	1	1	0
25	1	0	1	1	1	1	0
26	1	1	1	1	1	1	0
27	1	0	1	0	0	1	0
28	1	0	1	0	0	1	0
29	1	0	1	1	1	1	0
30	1	0	1	1	1	1	0
31	0	0	0	1	0	1	0
32	1	0	1	1	1	1	0
33	1	1	1	0	1	1	0
34	1	1	1	1	1	1	0
35	0	0	0	0	1	1	0
36	0	0	0	0	1	1	0
37	0	0	0	1	0	1	1
38	0	1	1	1	0	1	0
39	0	1	1	0	0	1	0
40	0	1	0	0	0	1	1
41	0	0	0	0	1	1	0
42	0	1	0	0	1	1	0
43	0	0	0	0	0	1	0
44	0	0	0	1	0	1	0
45	0	0	0	0	1	1	0
46	0	0	0	1	1	1	0
47	0	0	0	1	0	1	0
48	0	1	1	1	1	1	1
49	0	0	1	1	1	1	0
50	1	0	1	1	1	1	1
